# Supplementary material for: The Effects of the Follicle-Stimulating Hormone on Human Follicular Fluid-Derived Stromal Cells
Source: Int J Mol Sci. 2023 Jan 26;24(3):2450. doi: 10.3390/ijms24032450 (PMC9916742; doi:10.3390/ijms24032450)
Supplement: Supplementary file 1 [file ijms-24-02450-s001.zip]

Archive with 2 entries (2 files):
- Suplementary table S2_Proteomics.xlsx
- Supplementary table S1.pdf
