# Supplementary material for: The Effects of the Follicle-Stimulating Hormone on Human Follicular Fluid-Derived Stromal Cells
Source: Int J Mol Sci. 2023 Jan 26;24(3):2450. doi: 10.3390/ijms24032450 (PMC9916742; doi:10.3390/ijms24032450)
Supplement: Supplementary file 1 [file ijms-24-02450-s001.zip › Suplementary table S2_Proteomics.xlsx]

## Sheet: FSH_VS_Control
		Table S2. Proteomics.
Gene Name	Accession	Description	Entry	MW [kDa]	Conceived_Control	Conceived_30d_FSH	FSH/Control ratio	Result		Not Conceived_Control_1	Not Conceived_Control_2	Not Conceived_30d_FSH_1	Not Conceived_30d_FSH_2	Not Conceived_Control_Average	Not Conceived_30d_FSH_Average	FSH/Control ratio	Result
LGALS1	P09382	Galectin-1	LEG1	15057.9	2415	15315.5	6.34182	Upregulated		9838	7323	14558	14198.5	8580.5	14378.2	1.67569	Upregulated
FSTL1	Q12841	Follistatin-related protein 1	FSTL1	36126.1	2615.5	15306.7	5.85229	Upregulated		30847	9809.33	31138.3	25492.7	20328.2	28315.5	1.39292	Upregulated
EZR	P15311	Ezrin	EZRI	69527	5984.69	30678.6	5.12617	Upregulated		12709.6	6725.87	103634	19383.2	9717.75	61508.6	6.32951	Upregulated
AHSG	P02765	Alpha-2-HS-glycoprotein	FETUA	40139.2	3513.23	14356.3	4.08636	Upregulated		6444.8	6950	9766.33	11073.6	6697.4	10420	1.55582	Upregulated
HBA2	P69905	Hemoglobin subunit alpha	HBA	15314.6	42107.2	171670	4.07696	Upregulated		31047.1	37465.8	144746	275091	34256.5	209918	6.12784	Upregulated
APOA1	P02647	Apolipoprotein A-I	APOA1	30777.9	751.491	2529.34	3.36576	Upregulated		523.829	1106.23	1279.41	1931.65	815.031	1605.53	1.9699	Upregulated
C5	P01031	Complement C5	CO5	190016	7560.2	24052.5	3.18146	Upregulated		13408.1	9513.4	29572.1	36516.6	11460.7	33044.3	2.88327	Upregulated
LDHA	P00338	L-lactate dehydrogenase A chain	LDHA	36973.9	6077.99	17859	2.93831	Upregulated		24377.7	29113	31517	38736	26745.3	35126.5	1.31337	Upregulated
PLG	P00747	Plasminogen	PLMN	93306.4	2544.74	6052.15	2.3783	Upregulated		3550.73	3423.77	3712.83	4571.16	3487.25	4142	1.18776	Upregulated
LOX	P28300	Protein-lysine 6-oxidase	LYOX	47628.5	7035.5	15817	2.24817	Upregulated		4878	3548		6209	4213	6209	1.47377	Upregulated
ALB	P02768	Albumin	ALBU	71362.7	32181.2	71037.6	2.20742	Upregulated		83935.5	26007.8	74983.6	43575.4	54971.7	59279.5	1.07837	Upregulated
MMP2	P08253	72 kDa type IV collagenase	MMP2	74965.9	15688	32620.3	2.07932	Upregulated		65233.3	64814	133032	72370	65023.7	102701	1.57944	Upregulated
QSOX1	O00391	Sulfhydryl oxidase 1	QSOX1	83376.2	5935.75	11759.2	1.98109	Upregulated		14852.9	6265.86	23305.7	10775	10559.4	17040.3	1.61376	Upregulated
HSPA1L	P34931	Heat shock 70 kDa protein 1-like	HS71L	70774.3	6428.78	12239.7	1.90389	Upregulated		14304.5	15892.2	16418.6	17177.8	15098.4	16798.2	1.11259	Upregulated
PXDN	Q92626	Peroxidasin homolog	PXDN	167898	4751	9042.33	1.90325	Upregulated		20729.3	17957	46430	42404.7	19343.2	44417.3	2.29628	Upregulated
HTRA1	Q92743	Serine protease HTRA1	HTRA1	52199.5	8216	15561.3	1.89403	Upregulated		9444	29649.7	32886	31694.7	19546.8	32290.3	1.65195	Upregulated
THBS1	P07996	Thrombospondin-1	TSP1	133375	66052.7	122640	1.85669	Upregulated		86184.9	122928	129643	181345	104556	155494	1.48718	Upregulated
PRDX2	P32119	Peroxiredoxin-2	PRDX2	22063	26536.8	43390.5	1.63511	Upregulated		26120	40306.5	45248	41850.5	33213.3	43549.3	1.3112	Upregulated
HGFAC	Q04756	Hepatocyte growth factor activator	HGFA	72905.9	1669.84	2684.76	1.6078	Upregulated		1887.24	2867.83	5528.28	4251.17	2377.53	4889.73	2.05664	Upregulated
SERPINC1	P01008	Antithrombin-III	ANT3	53058.8	52448.1	84175.3	1.60493	Upregulated		87257.6	76618.4	90584.7	89013.4	81938	89799	1.09594	Upregulated
TIMP1	P01033	Metalloproteinase inhibitor 1	TIMP1	23855.2	46712.3	73140.3	1.56576	Upregulated		40782.3	12046.7	85105.3	22823.7	26414.5	53964.5	2.04299	Upregulated
A2M	P01023	Alpha-2-macroglobulin	A2MG	164717	33464.6	50556.1	1.51073	Upregulated		48027.4	136539	111119	115276	92283.1	113197	1.22663	Upregulated
COL1A2	P08123	Collagen alpha-2(I) chain	CO1A2	129827	30567.7	45712.1	1.49544	Upregulated		81200.6	15871.7	146092	29767.6	48536.2	87929.6	1.81163	Upregulated
FN1	P02751	Fibronectin	FINC	275913	57985.7	86292.3	1.48817	Upregulated		55665	56439	86315.9	67089.4	56052	76702.6	1.36842	Upregulated
SPARC	P09486	SPARC	SPRC	35487.6	90294	133805	1.48188	Upregulated		121964	86627	141965	125952	104295	133958	1.28441	Upregulated
COL6A1	P12109	Collagen alpha-1(VI) chain	CO6A1	109670	33687.2	47622.4	1.41366	Upregulated		71189.1	32618.8	89965.6	65216.7	51903.9	77591.2	1.4949	Upregulated
PKM	P14618	Pyruvate kinase PKM	KPYM	58507.3	28473.4	40028.5	1.40582	Upregulated		76441.3	32257.8	143556	40901.4	54349.6	92228.8	1.69696	Upregulated
C3	P01024	Complement C3	CO3	188688	8227.3	11187	1.35974	Upregulated		11009.8	17793.1	15230	44825.8	14401.5	30027.9	2.08506	Upregulated
IGFBP7	Q16270	Insulin-like growth factor-binding protein 7	IBP7	30156.8	44680	59919.7	1.34108	Upregulated		55757.7	90628.7	89212.7	150019	73193.2	119616	1.63425	Upregulated
HSPA8	P11142	Heat shock cognate 71 kDa protein	HSP7C	71126.3	25763.6	32123.4	1.24685	Upregulated		38115.1	27550.2	79916	34549.9	32832.6	57232.9	1.74317	Upregulated
COMP	P49747	Cartilage oligomeric matrix protein	COMP	85483.8	10832.3	13351.9	1.2326	Upregulated		22205.3	12717.8	28963.7	17645.2	17461.6	23304.4	1.33461	Upregulated
HSPA5	P11021	Endoplasmic reticulum chaperone BiP	BIP	72447.1	14517.7	17498.3	1.20531	Upregulated		24077.3	14403.7	36048	12002.3	19240.5	24025.2	1.24868	Upregulated
TAGLN	Q01995	Transgelin	TAGL	22668	12323	14537	1.17966	Upregulated		29255	11343.3	49434	8981.33	20299.2	29207.7	1.43886	Upregulated
NUCB1	Q02818	Nucleobindin-1	NUCB1	53879.4	5236	6134.77	1.17165	Upregulated		8501	12523	22656.6	31299.3	10512	26977.9	2.5664	Upregulated
VCL	P18206	Vinculin	VINC	124370	35144.9	38555.3	1.09704	Upregulated		39810.5	39659.5	62062.3	56096.5	39735	59079.4	1.48684	Upregulated
COL1A1	P02452	Collagen alpha-1(I) chain	CO1A1	139938	69822.7	70576.3	1.01079	Upregulated		131177	15744	179575	23105.7	73460.5	101340	1.37952	Upregulated
ENO1	P06733	Alpha-enolase	ENOA	47511.2	15301.3	15448.1	1.00959	Upregulated		32414.3	14633.3	53179.7	19203	23523.8	36191.3	1.5385	Upregulated
FGB	P02675	Fibrinogen beta chain	FIBB	56612.6	8346.3	7218.66	0.864894	Downregulated		8947.37	10379.8	8778.83	8148.8	9663.6	8463.82	0.875845	Downregulated
C4A	P0C0L4	Complement C4-A	CO4A	194383	28434.4	21910.6	0.770568	Downregulated		33838.7	49465.9	40298.1	33130.2	41652.3	36714.2	0.881445	Downregulated
MSN	P26038	Moesin	MOES	67934.2	8300.24	6104.95	0.735515	Downregulated		24069.1	12366	17377.3	5629.87	18217.6	11503.6	0.631457	Downregulated
PZP	P20742	Pregnancy zone protein	PZP	165346	23116.3	14424.2	0.623983	Downregulated		15267	179993	26369.7	56375.4	97629.9	41372.6	0.423769	Downregulated
ITIH3	Q06033	Inter-alpha-trypsin inhibitor heavy chain H3	ITIH3	100135	5880.61	3499.02	0.59501	Downregulated		10418.1	14201.2	2862.55	2672.34	12309.7	2767.45	0.224819	Downregulated
ALDOA	P04075	Fructose-bisphosphate aldolase A	ALDOA	39876.3	23239.8	13057.2	0.561846	Downregulated		32566.2	10728.9	30984.5	9639.58	21647.5	20312	0.938307	Downregulated
POSTN	Q15063	Periostin	POSTN	93941.4	36014.2	19976	0.554669	Downregulated		28214.5	37583.9	23250.5	22367.8	32899.2	22809.2	0.693305	Downregulated
S100Z	Q8WXG8	Protein S100-Z	S100Z	11733.7	59105	29464	0.498503	Downregulated		58368	4777	NA	2673	31572.5	2673	0.0846623	Downregulated
EFEMP1	Q12805	EGF-containing fibulin-like extracellular matrix protein 1	FBLN3	56921.7	18600	8713	0.468441	Downregulated		33060.5	39354.5	38836.5	30227	36207.5	34531.8	0.953718	Downregulated
SYNE2	Q8WXH0	Nesprin-2	SYNE2	802318	21826	9476.63	0.43419	Downregulated		76273	8102	16997.1	5549.23	42187.5	11273.2	0.267216	Downregulated
HSPA6	P17066	Heat shock 70 kDa protein 6	HSP76	71484.5	3005.93	1133.78	0.377181	Downregulated		5052.46	2778.2	1678.42	1104.73	3915.33	1391.58	0.355418	Downregulated
GC	P02774	Vitamin D-binding protein	VTDB	54514.4	5962.85	1239.72	0.207907	Downregulated		7601.22	9711.02	1979.34	2262.86	8656.12	2121.1	0.245041	Downregulated
LTF	P02788	Lactotransferrin	TRFL	80063.9	6596.26	1367.5	0.207314	Downregulated		4292.05	5000.92	1345.36	1559.94	4646.49	1452.65	0.312634	Downregulated
CLEC3B	P05452	Tetranectin	TETN	22936	10380.3	1727.28	0.1664	Downregulated		11050	11943.9	3164.78	4772.23	11497	3968.51	0.345179	Downregulated
SERPINF1	P36955	Pigment epithelium-derived factor	PEDF	46483.3	13150.5	1652.99	0.125699	Downregulated		9185.7	10835.6	1277.34	1747.72	10010.7	1512.53	0.151092	Downregulated
H2AC12	Q96KK5	Histone H2A type 1-H	H2A1H	13906.3	8828	128066	14.5068	Upregulated		115933	13646	91496	15911.5	64789.3	53703.8	0.828898	Downregulated
CFI	P05156	Complement factor I	CFAI	68145.5	3155.1	12518.4	3.96768	Upregulated		20548	1501	5302.94	220.679	11024.5	2761.81	0.250516	Downregulated
APOB	P04114	Apolipoprotein B-100	APOB	516974	42407.9	99285.3	2.3412	Upregulated		98849.8	94079.8	91461.5	94479	96464.8	92970.2	0.963774	Downregulated
AFP	P02771	Alpha-fetoprotein	FETA	70502.5	1749.91	2860.36	1.63458	Upregulated		9616.83	3095.26	3211.17	4459.01	6356.05	3835.09	0.603377	Downregulated
CPN1	P15169	Carboxypeptidase N catalytic chain	CBPN	52571.4	19645.5	25071.5	1.27619	Upregulated		44359.5	31076	16273.3	13488.7	37717.7	14881	0.394536	Downregulated
TGFBI	Q15582	Transforming growth factor-beta-induced protein ig-h3	BGH3	75308.3	82091.3	97693.3	1.19006	Upregulated		232013	30921.6	225508	33683	131467	129595	0.985762	Downregulated
RBP4	P02753	Retinol-binding protein 4	RET4	23352.2	1182	1273.03	1.07701	Upregulated		3416.65	2714.53	1854.36	1669.19	3065.59	1761.78	0.574694	Downregulated
PGK1	P00558	Phosphoglycerate kinase 1	PGK1	45014	36157	35444	0.98028	Downregulated		36984.7	21628.7	63568.3	18219	29306.7	40893.7	1.39537	Upregulated
COL5A1	P20908	Collagen alpha-1(V) chain	CO5A1	184244	34306	30505	0.889203	Downregulated		36842.3	26919.5	30272.3	39313.7	31880.9	34793	1.09134	Upregulated
FBLN1	P23142	Fibulin-1	FBLN1	81320.1	100266	86487.1	0.862576	Downregulated		88285.9	116910	106707	140644	102598	123675	1.20544	Upregulated
SERPINE1	P05121	Plasminogen activator inhibitor 1	PAI1	45117.1	240806	198311	0.823529	Downregulated		263537	114992	300777	178956	189264	239867	1.26736	Upregulated
TLN1	Q9Y490	Talin-1	TLN1	271935	8769.89	6755.33	0.770287	Downregulated		11769.6	6114.58	30471.5	13282.3	8942.08	21876.9	2.44651	Upregulated
HSP90AA1	P07900	Heat shock protein HSP 90-alpha	HS90A	85059.1	11710.9	8945.64	0.763876	Downregulated		20319	9767.47	21990.3	11813.1	15043.2	16901.7	1.12354	Upregulated
ITIH2	P19823	Inter-alpha-trypsin inhibitor heavy chain H2	ITIH2	106920	7091.14	5262.5	0.742123	Downregulated		4585.64	6950.37	6402.37	5768.21	5768.01	6085.29	1.05501	Upregulated
GAPDH	P04406	Glyceraldehyde-3-phosphate dehydrogenase	G3P	36224.4	90196.7	63503.3	0.704054	Downregulated		106576	39216.7	195190	47088.7	72896.3	121140	1.66181	Upregulated
ITIH4	Q14624	Inter-alpha-trypsin inhibitor heavy chain H4	ITIH4	103586	6195.69	4352.86	0.702562	Downregulated		5280.47	5422.26	5289.4	6931.22	5351.36	6110.31	1.14182	Upregulated
POTEI	P0CG38	POTE ankyrin domain family member I	POTEI	122936	3016.08	2116.33	0.701683	Downregulated		6086.98	3431.52	8345.45	5578.66	4759.25	6962.05	1.46285	Upregulated
FLNA	P21333	Filamin-A	FLNA	283477	21746.3	14927	0.686415	Downregulated		35241.7	27564.3	85468	20137.3	31403	52802.7	1.68145	Upregulated
LOXL2	Q9Y4K0	Lysyl oxidase homolog 2	LOXL2	88834.9	12356.7	7787.5	0.630227	Downregulated		15044	24316	30935.3	63835	19680	47385.2	2.40778	Upregulated
STC1	P52823	Stanniocalcin-1	STC1	28248.8	4671.5	2890	0.618645	Downregulated		6621	4668.5	14056.3	7382.67	5644.75	10719.5	1.89902	Upregulated
VIM	P08670	Vimentin	VIME	53708.8	123009	74038.3	0.601895	Downregulated		146912	109284	248955	130785	128098	189870	1.48223	Upregulated
UCHL1	P09936	Ubiquitin carboxyl-terminal hydrolase isozyme L1	UCHL1	25166.6	21309.3	12354	0.579746	Downregulated		19797	6537	42455.7	4915	13167	23685.3	1.79884	Upregulated
ACTN1	P12814	Alpha-actinin-1	ACTN1	103628	10453.2	5431.38	0.519588	Downregulated		8721.09	18900.1	47267.4	21869.8	13810.6	34568.6	2.50305	Upregulated
HSP90AB1	P08238	Heat shock protein HSP 90-beta	HS90B	83606.5	9776.82	3119.73	0.319094	Downregulated		16242	7677.53	17790.7	7992.94	11959.8	12891.8	1.07793	Upregulated
PLOD1	Q02809	Procollagen-lysine,2-oxoglutarate 5-dioxygenase 1	PLOD1	84120.6	27450	8499	0.309617	Downregulated		5679.33	17777.3	21109	25362.3	11728.3	23235.7	1.98116	Upregulated
MYH9	P35579	Myosin-9	MYH9	227787	19999.7	5461.5	0.27308	Downregulated		20347	18380.3	55229.3	22482.7	19363.7	38856	2.00664	Upregulated
COL6A3	P12111	Collagen alpha-3(VI) chain	CO6A3	345381	41657.8	5693.81	0.136681	Downregulated		45190.7	43247.3	88578.7	51671.3	44219	70125	1.58586	Upregulated
CXCL6	P80162	C-X-C motif chemokine 6	CXCL6	12182.4	NA	11757	NA	Upregulated		30343.7	NA	100360	NA	30343.7	100360	3.30744	Upregulated
CAP1	Q01518	Adenylyl cyclase-associated protein 1	CAP1	52357.8	2012.41	NA	NA	Downregulated		6474	2159.1	16746.5	2624.94	4316.55	9685.73	2.24386	Upregulated
CXCL1	P09341	Growth-regulated alpha protein	GROA	11529.5	NA	NA	NA	NA		45804	NA	97396	NA	45804	97396	2.12636	Upregulated
MMP3	P08254	Stromelysin-1	MMP3	54262.5	NA	NA	NA	NA		NA	46570	NA	80839	46570	80839	1.73586	Upregulated
IGFBP5	P24593	Insulin-like growth factor-binding protein 5	IBP5	31596.8	NA	23486.5	NA	Upregulated		32756.7	34100	52594.5	48228.3	33428.3	50411.4	1.50804	Upregulated
GDI2	P50395	Rab GDP dissociation inhibitor beta	GDIB	51119.6	NA	5177	NA	Upregulated		9624	6404.67	11415	6216	8014.33	8815.5	1.09997	Upregulated
GREM1	O60565	Gremlin-1	GREM1	21210	NA	NA	NA	NA		24253	NA	32058	15015.7	24253	23536.8	0.970471	Downregulated
MMP1	P03956	Interstitial collagenase	MMP1	54178.1	NA	NA	NA	NA		NA	22848.7	3171	40147.3	22848.7	21659.2	0.94794	Downregulated
HBB	P68871	Hemoglobin subunit beta	HBB	16112.5	1398.41	NA	NA	Downregulated		32.2351	935.116	NA	NA	483.676	NA	NA	Downregulated
GSN	P06396	Gelsolin	GELS	86096.8	NA	2929.85	NA	Upregulated		NA	NA	3103.29	3411.31	NA	3257.3	NA	Upregulated
AMY1A	P0DUB6	Alpha-amylase 1A	AMY1A	58452.2	NA	3390.29	NA	Upregulated		NA	NA	1836.42	1202	NA	1519.21	NA	Upregulated
RCN3	Q96D15	Reticulocalbin-3	RCN3	37493	NA	6523.51	NA	Upregulated		NA	NA	10109.3	10587.2	NA	10348.3	NA	Upregulated
F2	P00734	Prothrombin	THRB	71519.7	835.153	NA	NA	Downregulated		2373.54	3211.5	NA	NA	2792.52	NA	NA	Downregulated
CLEC11A	Q9Y240	C-type lectin domain family 11 member A	CLC11	36036.8	NA	1136.87	NA	Upregulated		NA	NA	795.006	1437.3	NA	1116.15	NA	Upregulated
SERPINA7	P05543	Thyroxine-binding globulin	THBG	46666.8	NA	4579.83	NA	Upregulated		NA	NA	4064.67	4823.37	NA	4444.02	NA	Upregulated
A1BG	P04217	Alpha-1B-glycoprotein	A1BG	54823.8	NA	4102.42	NA	Upregulated		NA	NA	3522.61	7791.02	NA	5656.82	NA	Upregulated
SERPINA10	Q9UK55	Protein Z-dependent protease inhibitor	ZPI	50821.2	NA	11421.3	NA	Upregulated		NA	NA	8791.11	26183.3	NA	17487.2	NA	Upregulated

## Sheet: Control_VS_Control
Gene Name	Accession	Description	Entry	MW [kDa]	Conceived_Control	Not Conceived_Control_Average	Control/Control ratio	Result
FSTL1	Q12841	Follistatin-related protein 1	FSTL1	36126.1	2615.5	20328.2	7.77219	Upregulated
H2AC12	Q96KK5	Histone H2A type 1-H	H2A1H	13906.3	8828	64789.3	7.33907	Upregulated
LDHA	P00338	L-lactate dehydrogenase A chain	LDHA	36973.9	6077.99	26745.3	4.40036	Upregulated
PZP	P20742	Pregnancy zone protein	PZP	165346	23116.3	97629.9	4.22342	Upregulated
MMP2	P08253	72 kDa type IV collagenase	MMP2	74965.9	15688	65023.7	4.1448	Upregulated
PXDN	Q92626	Peroxidasin homolog	PXDN	167898	4751	19343.2	4.07139	Upregulated
AFP	P02771	Alpha-fetoprotein	FETA	70502.5	1749.91	6356.05	3.63222	Upregulated
LGALS1	P09382	Galectin-1	LEG1	15057.9	2415	8580.5	3.553	Upregulated
CFI	P05156	Complement factor I	CFAI	68145.5	3155.1	11024.5	3.49417	Upregulated
F2	P00734	Prothrombin	THRB	71519.7	835.153	2792.52	3.34372	Upregulated
A2M	P01023	Alpha-2-macroglobulin	A2MG	164717	33464.6	92283.1	2.75763	Upregulated
RBP4	P02753	Retinol-binding protein 4	RET4	23352.2	1182	3065.59	2.59356	Upregulated
HTRA1	Q92743	Serine protease HTRA1	HTRA1	52199.5	8216	19546.8	2.37912	Upregulated
HSPA1L	P34931	Heat shock 70 kDa protein 1-like	HS71L	70774.3	6428.78	15098.4	2.34856	Upregulated
APOB	P04114	Apolipoprotein B-100	APOB	516974	42407.9	96464.8	2.27469	Upregulated
MSN	P26038	Moesin	MOES	67934.2	8300.24	18217.6	2.19482	Upregulated
CAP1	Q01518	Adenylyl cyclase-associated protein 1	CAP1	52357.8	2012.41	4316.55	2.14497	Upregulated
ITIH3	Q06033	Inter-alpha-trypsin inhibitor heavy chain H3	ITIH3	100135	5880.61	12309.7	2.09326	Upregulated
NUCB1	Q02818	Nucleobindin-1	NUCB1	53879.4	5236	10512	2.00764	Upregulated
EFEMP1	Q12805	EGF-containing fibulin-like extracellular matrix protein 1	FBLN3	56921.7	18600	36207.5	1.94664	Upregulated
SYNE2	Q8WXH0	Nesprin-2	SYNE2	802318	21826	42187.5	1.9329	Upregulated
CPN1	P15169	Carboxypeptidase N catalytic chain	CBPN	52571.4	19645.5	37717.7	1.91991	Upregulated
PKM	P14618	Pyruvate kinase PKM	KPYM	58507.3	28473.4	54349.6	1.90878	Upregulated
AHSG	P02765	Alpha-2-HS-glycoprotein	FETUA	40139.2	3513.23	6697.4	1.90634	Upregulated
QSOX1	O00391	Sulfhydryl oxidase 1	QSOX1	83376.2	5935.75	10559.4	1.77895	Upregulated
C3	P01024	Complement C3	CO3	188688	8227.3	14401.5	1.75045	Upregulated
ALB	P02768	Albumin	ALBU	71362.7	32181.2	54971.7	1.70819	Upregulated
TAGLN	Q01995	Transgelin	TAGL	22668	12323	20299.2	1.64726	Upregulated
IGFBP7	Q16270	Insulin-like growth factor-binding protein 7	IBP7	30156.8	44680	73193.2	1.63816	Upregulated
EZR	P15311	Ezrin	EZRI	69527	5984.69	9717.75	1.62377	Upregulated
COMP	P49747	Cartilage oligomeric matrix protein	COMP	85483.8	10832.3	17461.6	1.612	Upregulated
TGFBI	Q15582	Transforming growth factor-beta-induced protein ig-h3	BGH3	75308.3	82091.3	131467	1.60148	Upregulated
LOXL2	Q9Y4K0	Lysyl oxidase homolog 2	LOXL2	88834.9	12356.7	19680	1.59266	Upregulated
COL1A2	P08123	Collagen alpha-2(I) chain	CO1A2	129827	30567.7	48536.2	1.58783	Upregulated
THBS1	P07996	Thrombospondin-1	TSP1	133375	66052.7	104556	1.58292	Upregulated
POTEI	P0CG38	POTE ankyrin domain family member I	POTEI	122936	3016.08	4759.25	1.57796	Upregulated
SERPINC1	P01008	Antithrombin-III	ANT3	53058.8	52448.1	81938	1.56227	Upregulated
COL6A1	P12109	Collagen alpha-1(VI) chain	CO6A1	109670	33687.2	51903.9	1.54076	Upregulated
ENO1	P06733	Alpha-enolase	ENOA	47511.2	15301.3	23523.8	1.53737	Upregulated
C5	P01031	Complement C5	CO5	190016	7560.2	11460.7	1.51593	Upregulated
C4A	P0C0L4	Complement C4-A	CO4A	194383	28434.4	41652.3	1.46486	Upregulated
GC	P02774	Vitamin D-binding protein	VTDB	54514.4	5962.85	8656.12	1.45168	Upregulated
FLNA	P21333	Filamin-A	FLNA	283477	21746.3	31403	1.44406	Upregulated
HGFAC	Q04756	Hepatocyte growth factor activator	HGFA	72905.9	1669.84	2377.53	1.42381	Upregulated
PLG	P00747	Plasminogen	PLMN	93306.4	2544.74	3487.25	1.37038	Upregulated
HSPA5	P11021	Endoplasmic reticulum chaperone BiP	BIP	72447.1	14517.7	19240.5	1.32532	Upregulated
ACTN1	P12814	Alpha-actinin-1	ACTN1	103628	10453.2	13810.6	1.32118	Upregulated
HSPA6	P17066	Heat shock 70 kDa protein 6	HSP76	71484.5	3005.93	3915.33	1.30254	Upregulated
HSP90AA1	P07900	Heat shock protein HSP 90-alpha	HS90A	85059.1	11710.9	15043.2	1.28456	Upregulated
HSPA8	P11142	Heat shock cognate 71 kDa protein	HSP7C	71126.3	25763.6	32832.6	1.27438	Upregulated
PRDX2	P32119	Peroxiredoxin-2	PRDX2	22063	26536.8	33213.3	1.25159	Upregulated
HSP90AB1	P08238	Heat shock protein HSP 90-beta	HS90B	83606.5	9776.82	11959.8	1.22328	Upregulated
STC1	P52823	Stanniocalcin-1	STC1	28248.8	4671.5	5644.75	1.20834	Upregulated
FGB	P02675	Fibrinogen beta chain	FIBB	56612.6	8346.3	9663.6	1.15783	Upregulated
SPARC	P09486	SPARC	SPRC	35487.6	90294	104295	1.15506	Upregulated
VCL	P18206	Vinculin	VINC	124370	35144.9	39735	1.1306	Upregulated
CLEC3B	P05452	Tetranectin	TETN	22936	10380.3	11497	1.10758	Upregulated
APOA1	P02647	Apolipoprotein A-I	APOA1	30777.9	751.491	815.031	1.08455	Upregulated
COL6A3	P12111	Collagen alpha-3(VI) chain	CO6A3	345381	41657.8	44219	1.06148	Upregulated
COL1A1	P02452	Collagen alpha-1(I) chain	CO1A1	139938	69822.7	73460.5	1.0521	Upregulated
VIM	P08670	Vimentin	VIME	53708.8	123009	128098	1.04137	Upregulated
FBLN1	P23142	Fibulin-1	FBLN1	81320.1	100266	102598	1.02326	Upregulated
TLN1	Q9Y490	Talin-1	TLN1	271935	8769.89	8942.08	1.01963	Upregulated
HBB	P68871	Hemoglobin subunit beta	HBB	16112.5	1398.41	483.676	0.345875	Downregulated
PLOD1	Q02809	Procollagen-lysine,2-oxoglutarate 5-dioxygenase 1	PLOD1	84120.6	27450	11728.3	0.427262	Downregulated
S100Z	Q8WXG8	Protein S100-Z	S100Z	11733.7	59105	31572.5	0.534176	Downregulated
TIMP1	P01033	Metalloproteinase inhibitor 1	TIMP1	23855.2	46712.3	26414.5	0.565472	Downregulated
LOX	P28300	Protein-lysine 6-oxidase	LYOX	47628.5	7035.5	4213	0.59882	Downregulated
UCHL1	P09936	Ubiquitin carboxyl-terminal hydrolase isozyme L1	UCHL1	25166.6	21309.3	13167	0.617898	Downregulated
LTF	P02788	Lactotransferrin	TRFL	80063.9	6596.26	4646.49	0.704413	Downregulated
SERPINF1	P36955	Pigment epithelium-derived factor	PEDF	46483.3	13150.5	10010.7	0.761241	Downregulated
SERPINE1	P05121	Plasminogen activator inhibitor 1	PAI1	45117.1	240806	189264	0.785961	Downregulated
GAPDH	P04406	Glyceraldehyde-3-phosphate dehydrogenase	G3P	36224.4	90196.7	72896.3	0.808193	Downregulated
PGK1	P00558	Phosphoglycerate kinase 1	PGK1	45014	36157	29306.7	0.810539	Downregulated
ITIH2	P19823	Inter-alpha-trypsin inhibitor heavy chain H2	ITIH2	106920	7091.14	5768.01	0.81341	Downregulated
HBA2	P69905	Hemoglobin subunit alpha	HBA	15314.6	42107.2	34256.5	0.813554	Downregulated
ITIH4	Q14624	Inter-alpha-trypsin inhibitor heavy chain H4	ITIH4	103586	6195.69	5351.36	0.863723	Downregulated
POSTN	Q15063	Periostin	POSTN	93941.4	36014.2	32899.2	0.913504	Downregulated
COL5A1	P20908	Collagen alpha-1(V) chain	CO5A1	184244	34306	31880.9	0.92931	Downregulated
ALDOA	P04075	Fructose-bisphosphate aldolase A	ALDOA	39876.3	23239.8	21647.5	0.931485	Downregulated
FN1	P02751	Fibronectin	FINC	275913	57985.7	56052	0.966653	Downregulated
MYH9	P35579	Myosin-9	MYH9	227787	19999.7	19363.7	0.968199	Downregulated
CXCL6	P80162	C-X-C motif chemokine 6	CXCL6	12182.4	NA	30343.7	NA	NA
CXCL1	P09341	Growth-regulated alpha protein	GROA	11529.5	NA	45804	NA	NA
MMP3	P08254	Stromelysin-1	MMP3	54262.5	NA	46570	NA	NA
IGFBP5	P24593	Insulin-like growth factor-binding protein 5	IBP5	31596.8	NA	33428.3	NA	NA
GDI2	P50395	Rab GDP dissociation inhibitor beta	GDIB	51119.6	NA	8014.33	NA	NA
GREM1	O60565	Gremlin-1	GREM1	21210	NA	24253	NA	NA
MMP1	P03956	Interstitial collagenase	MMP1	54178.1	NA	22848.7	NA	NA
GSN	P06396	Gelsolin	GELS	86096.8	NA	NA	NA	NA
AMY1A	P0DUB6	Alpha-amylase 1A	AMY1A	58452.2	NA	NA	NA	NA
RCN3	Q96D15	Reticulocalbin-3	RCN3	37493	NA	NA	NA	NA
CLEC11A	Q9Y240	C-type lectin domain family 11 member A	CLC11	36036.8	NA	NA	NA	NA
SERPINA7	P05543	Thyroxine-binding globulin	THBG	46666.8	NA	NA	NA	NA
A1BG	P04217	Alpha-1B-glycoprotein	A1BG	54823.8	NA	NA	NA	NA
SERPINA10	Q9UK55	Protein Z-dependent protease inhibitor	ZPI	50821.2	NA	NA	NA	NA

## Sheet: FSH_VS_FSH
Gene Name	Accession	Description	Entry	MW [kDa]	Conceived_30d_FSH	Not Conceived_30d_FSH_Average	FSH/Control ratio	Result
COL6A3	P12111	Collagen alpha-3(VI) chain	CO6A3	345381	5693.81	70125	12.316	Upregulated
CXCL6	P80162	C-X-C motif chemokine 6	CXCL6	12182.4	11757	100360	8.53619	Upregulated
MYH9	P35579	Myosin-9	MYH9	227787	5461.5	38856	7.11453	Upregulated
ACTN1	P12814	Alpha-actinin-1	ACTN1	103628	5431.38	34568.6	6.36461	Upregulated
LOXL2	Q9Y4K0	Lysyl oxidase homolog 2	LOXL2	88834.9	7787.5	47385.2	6.08477	Upregulated
PXDN	Q92626	Peroxidasin homolog	PXDN	167898	9042.33	44417.3	4.91215	Upregulated
NUCB1	Q02818	Nucleobindin-1	NUCB1	53879.4	6134.77	26977.9	4.39755	Upregulated
HSP90AB1	P08238	Heat shock protein HSP 90-beta	HS90B	83606.5	3119.73	12891.8	4.13235	Upregulated
EFEMP1	Q12805	EGF-containing fibulin-like extracellular matrix protein 1	FBLN3	56921.7	8713	34531.8	3.96324	Upregulated
STC1	P52823	Stanniocalcin-1	STC1	28248.8	2890	10719.5	3.70917	Upregulated
FLNA	P21333	Filamin-A	FLNA	283477	14927	52802.7	3.53739	Upregulated
POTEI	P0CG38	POTE ankyrin domain family member I	POTEI	122936	2116.33	6962.05	3.28968	Upregulated
TLN1	Q9Y490	Talin-1	TLN1	271935	6755.33	21876.9	3.23846	Upregulated
MMP2	P08253	72 kDa type IV collagenase	MMP2	74965.9	32620.3	102701	3.14837	Upregulated
PZP	P20742	Pregnancy zone protein	PZP	165346	14424.2	41372.6	2.86828	Upregulated
PLOD1	Q02809	Procollagen-lysine,2-oxoglutarate 5-dioxygenase 1	PLOD1	84120.6	8499	23235.7	2.73393	Upregulated
C3	P01024	Complement C3	CO3	188688	11187	30027.9	2.68418	Upregulated
VIM	P08670	Vimentin	VIME	53708.8	74038.3	189870	2.56448	Upregulated
ENO1	P06733	Alpha-enolase	ENOA	47511.2	15448.1	36191.3	2.34276	Upregulated
PKM	P14618	Pyruvate kinase PKM	KPYM	58507.3	40028.5	92228.8	2.30408	Upregulated
CLEC3B	P05452	Tetranectin	TETN	22936	1727.28	3968.51	2.29755	Upregulated
A2M	P01023	Alpha-2-macroglobulin	A2MG	164717	50556.1	113197	2.23904	Upregulated
IGFBP5	P24593	Insulin-like growth factor-binding protein 5	IBP5	31596.8	23486.5	50411.4	2.1464	Upregulated
HTRA1	Q92743	Serine protease HTRA1	HTRA1	52199.5	15561.3	32290.3	2.07504	Upregulated
TAGLN	Q01995	Transgelin	TAGL	22668	14537	29207.7	2.00919	Upregulated
EZR	P15311	Ezrin	EZRI	69527	30678.6	61508.6	2.00494	Upregulated
IGFBP7	Q16270	Insulin-like growth factor-binding protein 7	IBP7	30156.8	59919.7	119616	1.99627	Upregulated
LDHA	P00338	L-lactate dehydrogenase A chain	LDHA	36973.9	17859	35126.5	1.96688	Upregulated
COL1A2	P08123	Collagen alpha-2(I) chain	CO1A2	129827	45712.1	87929.6	1.92355	Upregulated
UCHL1	P09936	Ubiquitin carboxyl-terminal hydrolase isozyme L1	UCHL1	25166.6	12354	23685.3	1.91722	Upregulated
GAPDH	P04406	Glyceraldehyde-3-phosphate dehydrogenase	G3P	36224.4	63503.3	121140	1.90761	Upregulated
HSP90AA1	P07900	Heat shock protein HSP 90-alpha	HS90A	85059.1	8945.64	16901.7	1.88938	Upregulated
MSN	P26038	Moesin	MOES	67934.2	6104.95	11503.6	1.88431	Upregulated
FSTL1	Q12841	Follistatin-related protein 1	FSTL1	36126.1	15306.7	28315.5	1.84988	Upregulated
HGFAC	Q04756	Hepatocyte growth factor activator	HGFA	72905.9	2684.76	4889.73	1.82129	Upregulated
HSPA8	P11142	Heat shock cognate 71 kDa protein	HSP7C	71126.3	32123.4	57232.9	1.78166	Upregulated
COMP	P49747	Cartilage oligomeric matrix protein	COMP	85483.8	13351.9	23304.4	1.74541	Upregulated
GC	P02774	Vitamin D-binding protein	VTDB	54514.4	1239.72	2121.1	1.71095	Upregulated
GDI2	P50395	Rab GDP dissociation inhibitor beta	GDIB	51119.6	5177	8815.5	1.70282	Upregulated
C4A	P0C0L4	Complement C4-A	CO4A	194383	21910.6	36714.2	1.67563	Upregulated
COL6A1	P12109	Collagen alpha-1(VI) chain	CO6A1	109670	47622.4	77591.2	1.6293	Upregulated
RCN3	Q96D15	Reticulocalbin-3	RCN3	37493	6523.51	10348.3	1.5863	Upregulated
ALDOA	P04075	Fructose-bisphosphate aldolase A	ALDOA	39876.3	13057.2	20312	1.55562	Upregulated
VCL	P18206	Vinculin	VINC	124370	38555.3	59079.4	1.53233	Upregulated
SERPINA10	Q9UK55	Protein Z-dependent protease inhibitor	ZPI	50821.2	11421.3	17487.2	1.53111	Upregulated
QSOX1	O00391	Sulfhydryl oxidase 1	QSOX1	83376.2	11759.2	17040.3	1.4491	Upregulated
COL1A1	P02452	Collagen alpha-1(I) chain	CO1A1	139938	70576.3	101340	1.4359	Upregulated
FBLN1	P23142	Fibulin-1	FBLN1	81320.1	86487.1	123675	1.42999	Upregulated
ITIH4	Q14624	Inter-alpha-trypsin inhibitor heavy chain H4	ITIH4	103586	4352.86	6110.31	1.40375	Upregulated
RBP4	P02753	Retinol-binding protein 4	RET4	23352.2	1273.03	1761.78	1.38393	Upregulated
A1BG	P04217	Alpha-1B-glycoprotein	A1BG	54823.8	4102.42	5656.82	1.3789	Upregulated
C5	P01031	Complement C5	CO5	190016	24052.5	33044.3	1.37384	Upregulated
HSPA5	P11021	Endoplasmic reticulum chaperone BiP	BIP	72447.1	17498.3	24025.2	1.373	Upregulated
HSPA1L	P34931	Heat shock 70 kDa protein 1-like	HS71L	70774.3	12239.7	16798.2	1.37244	Upregulated
AFP	P02771	Alpha-fetoprotein	FETA	70502.5	2860.36	3835.09	1.34077	Upregulated
TGFBI	Q15582	Transforming growth factor-beta-induced protein ig-h3	BGH3	75308.3	97693.3	129595	1.32655	Upregulated
THBS1	P07996	Thrombospondin-1	TSP1	133375	122640	155494	1.26789	Upregulated
HSPA6	P17066	Heat shock 70 kDa protein 6	HSP76	71484.5	1133.78	1391.58	1.22738	Upregulated
HBA2	P69905	Hemoglobin subunit alpha	HBA	15314.6	171670	209918	1.2228	Upregulated
SERPINE1	P05121	Plasminogen activator inhibitor 1	PAI1	45117.1	198311	239867	1.20955	Upregulated
SYNE2	Q8WXH0	Nesprin-2	SYNE2	802318	9476.63	11273.2	1.18958	Upregulated
FGB	P02675	Fibrinogen beta chain	FIBB	56612.6	7218.66	8463.82	1.17249	Upregulated
ITIH2	P19823	Inter-alpha-trypsin inhibitor heavy chain H2	ITIH2	106920	5262.5	6085.29	1.15635	Upregulated
PGK1	P00558	Phosphoglycerate kinase 1	PGK1	45014	35444	40893.7	1.15375	Upregulated
POSTN	Q15063	Periostin	POSTN	93941.4	19976	22809.2	1.14183	Upregulated
COL5A1	P20908	Collagen alpha-1(V) chain	CO5A1	184244	30505	34793	1.14057	Upregulated
GSN	P06396	Gelsolin	GELS	86096.8	2929.85	3257.3	1.11176	Upregulated
SERPINC1	P01008	Antithrombin-III	ANT3	53058.8	84175.3	89799	1.06681	Upregulated
LTF	P02788	Lactotransferrin	TRFL	80063.9	1367.5	1452.65	1.06227	Upregulated
PRDX2	P32119	Peroxiredoxin-2	PRDX2	22063	43390.5	43549.3	1.00366	Upregulated
SPARC	P09486	SPARC	SPRC	35487.6	133805	133958	1.00114	Upregulated
S100Z	Q8WXG8	Protein S100-Z	S100Z	11733.7	29464	2673	0.0907209	Downregulated
CFI	P05156	Complement factor I	CFAI	68145.5	12518.4	2761.81	0.220619	Downregulated
LOX	P28300	Protein-lysine 6-oxidase	LYOX	47628.5	15817	6209	0.392552	Downregulated
H2AC12	Q96KK5	Histone H2A type 1-H	H2A1H	13906.3	128066	53703.8	0.419344	Downregulated
AMY1A	P0DUB6	Alpha-amylase 1A	AMY1A	58452.2	3390.29	1519.21	0.448106	Downregulated
CPN1	P15169	Carboxypeptidase N catalytic chain	CBPN	52571.4	25071.5	14881	0.593543	Downregulated
APOA1	P02647	Apolipoprotein A-I	APOA1	30777.9	2529.34	1605.53	0.634763	Downregulated
PLG	P00747	Plasminogen	PLMN	93306.4	6052.15	4142	0.684385	Downregulated
AHSG	P02765	Alpha-2-HS-glycoprotein	FETUA	40139.2	14356.3	10420	0.72581	Downregulated
TIMP1	P01033	Metalloproteinase inhibitor 1	TIMP1	23855.2	73140.3	53964.5	0.737821	Downregulated
ITIH3	Q06033	Inter-alpha-trypsin inhibitor heavy chain H3	ITIH3	100135	3499.02	2767.45	0.79092	Downregulated
ALB	P02768	Albumin	ALBU	71362.7	71037.6	59279.5	0.834481	Downregulated
FN1	P02751	Fibronectin	FINC	275913	86292.3	76702.6	0.88887	Downregulated
SERPINF1	P36955	Pigment epithelium-derived factor	PEDF	46483.3	1652.99	1512.53	0.915023	Downregulated
APOB	P04114	Apolipoprotein B-100	APOB	516974	99285.3	92970.2	0.936395	Downregulated
LGALS1	P09382	Galectin-1	LEG1	15057.9	15315.5	14378.2	0.938804	Downregulated
SERPINA7	P05543	Thyroxine-binding globulin	THBG	46666.8	4579.83	4444.02	0.970347	Downregulated
CLEC11A	Q9Y240	C-type lectin domain family 11 member A	CLC11	36036.8	1136.87	1116.15	0.981774	Downregulated
CAP1	Q01518	Adenylyl cyclase-associated protein 1	CAP1	52357.8	NA	9685.73	NA	NA
CXCL1	P09341	Growth-regulated alpha protein	GROA	11529.5	NA	97396	NA	NA
MMP3	P08254	Stromelysin-1	MMP3	54262.5	NA	80839	NA	NA
GREM1	O60565	Gremlin-1	GREM1	21210	NA	23536.8	NA	NA
MMP1	P03956	Interstitial collagenase	MMP1	54178.1	NA	21659.2	NA	NA
HBB	P68871	Hemoglobin subunit beta	HBB	16112.5	NA	NA	NA	NA
F2	P00734	Prothrombin	THRB	71519.7	NA	NA	NA	NA
